# Supplementary material for: Apical Sperm Hook Morphology Is Linked to Sperm Swimming Performance and Sperm Aggregation in Peromyscus Mice
Source: Cells. 2021 Sep 1;10(9):2279. doi: 10.3390/cells10092279 (PMC8471468; doi:10.3390/cells10092279)
Supplement: Supplementary file 1 [file cells-10-02279-s001.zip]

Archive with 1 entries (1 files):
- cells-1269214-supplementary.pdf
